# Supplementary material for: Identification and Mapping of HBsAg Loss-Related B-Cell Linear Epitopes in Chronic HBV Patients by Peptide Array
Source: Front Immunol. 2021 Oct 15;12:767000. doi: 10.3389/fimmu.2021.767000 (PMC8554339; doi:10.3389/fimmu.2021.767000)
Supplement: Supplementary Table 1 — The amino acid sequences of HBV peptides. [file Table_1.xlsx]

## Sheet: amino acid sequence
	Supplementary Table 1: The amino acid sequences of HBV peptides
	Name	Sequence
	S1	MGGWSSKPRKGMGTN
	S2	SSKPRKGMGTNLSVP
	S3	RKGMGTNLSVPNPLG
	S4	GTNLSVPNPLGFFPD
	S5	SVPNPLGFFPDHQLD
	S6	PLGFFPDHQLDPAFG
	S7	FPDHQLDPAFGANSN
	S8	QLDPAFGANSNNPDW
	S9	AFGANSNNPDWDFNP
	S10	NSNNPDWDFNPNKDT
	S11	PDWDFNPNKDTWPDA
	S12	FNPNKDTWPDANKVG
	S13	KDTWPDANKVGAGAF
	S14	PDANKVGAGAFGPGF
	S15	KVGAGAFGPGFTPPH
	S16	GAFGPGFTPPHGGLL
	S17	PGFTPPHGGLLGWSP
	S18	PPHGGLLGWSPQAQG
	S19	GLLGWSPQAQGILTT
	S20	WSPQAQGILTTVPAA
	S21	AQGILTTVPAAPPPA
	S22	LTTVPAAPPPASTNR
	S23	PAAPPPASTNRQSGR
	S24	PPASTNRQSGRQPTP
	S25	TNRQSGRQPTPLSPP
	S26	SGRQPTPLSPPLRDT
	S27	PTPLSPPLRDTHPQA
	S28	SPPLRDTHPQAMQWN
	S29	RDTHPQAMQWNSTTF
	S30	PQAMQWNSTTFHQTL
	S31	QWNSTTFHQTLQDPR
	S32	TTFHQTLQDPRVRGL
	S33	QTLQDPRVRGLYFPA
	S34	DPRVRGLYFPAGGSS
	S35	RGLYFPAGGSSSGTV
	S36	FPAGGSSSGTVNPVP
	S37	GSSSGTVNPVPTTAS
	S38	GTVNPVPTTASPISS
	S39	PVPTTASPISSIFSR
	S40	TASPISSIFSRTGDP
	S41	ISSIFSRTGDPAPNM
	S42	FSRTGDPAPNMENIT
	S43	GDPAPNMENITSGFL
	S44	PNMENITSGFLGPLL
	S45	NITSGFLGPLLVLQA
	S46	GFLGPLLVLQAGFFL
	S47	PLLVLQAGFFLLTRI
	S48	LQAGFFLLTRILTIP
	S49	FFLLTRILTIPQSLD
	S50	TRILTIPQSLDSWWT
	S51	TIPQSLDSWWTSLNF
	S52	SLDSWWTSLNFLGGT
	S53	WWTSLNFLGGTPVCL
	S54	LNFLGGTPVCLGQNS
	S55	GGTPVCLGQNSQSPT
	S56	VCLGQNSQSPTSNHS
	S57	QNSQSPTSNHSPTSC
	S58	SPTSNHSPTSCPPIC
	S59	NHSPTSCPPICPGYR
	S60	TSCPPICPGYRWMCL
	S61	PICPGYRWMCLRRFI
	S62	GYRWMCLRRFIIFLF
	S63	MCLRRFIIFLFILLL
	S64	RFIIFLFILLLCLIF
	S65	FLFILLLCLIFLLVL
	S66	LLLCLIFLLVLLDYQ
	S67	LIFLLVLLDYQGMLP
	S68	LVLLDYQGMLPVCPL
	S69	DYQGMLPVCPLIPGS
	S70	MLPVCPLIPGSSTTS
	S71	CPLIPGSSTTSTGPC
	S72	PGSSTTSTGPCKTCT
	S73	TTSTGPCKTCTTPAQ
	S74	GPCKTCTTPAQGTSM
	S75	TCTTPAQGTSMFPSC
	S76	PAQGTSMFPSCCCTK
	S77	TSMFPSCCCTKPSDG
	S78	PSCCCTKPSDGNCTC
	S79	CTKPSDGNCTCIPIP
	S80	SDGNCTCIPIPSSWA
	S81	CTCIPIPSSWAFAKF
	S82	PIPSSWAFAKFLWEW
	S83	SWAFAKFLWEWASVR
	S84	AKFLWEWASVRFSWL
	S85	WEWASVRFSWLSLLV
	S86	SVRFSWLSLLVPFVQ
	S87	SWLSLLVPFVQWFVG
	S88	LLVPFVQWFVGLSPT
	S89	FVQWFVGLSPTVWLS
	S90	FVGLSPTVWLSVIWM
	S91	SPTVWLSVIWMMWYW
	S92	WLSVIWMMWYWGPSL
	S93	IWMMWYWGPSLYNIL
	S94	WYWGPSLYNILSPFL
	S95	PSLYNILSPFLPLLP
	S96	NILSPFLPLLPIFFC
	S97	PFLPLLPIFFCLWVY
	S98	FLPLLPIFFCLWVYI
	C09	DPYKEFGASVELLSF
	C10	EFGASVELLSFLPSD
	C11	SVELLSFLPSDFFPS
	C12	LSFLPSDFFPSIRDL
	C13	PSDFFPSIRDLLDTA
	C15	RDLLDTASALYREAL
	C16	DTASALYREALESPE
	C22	RQAILCWGELMNLAT
	C24	ELMNLATWVGSNLED
	C25	LATWVGSNLEDPASR
	C28	ASRELVVSYVNVNMG
	C36	RETVLEYLVSFGVWI
	C37	LEYLVSFGVWIRTPP
	C40	TPPAYRPPNAPILST
	C41	YRPPNAPILSTLPET
	C42	NAPILSTLPETTVVR
	C44	PETTVVRRRGRSPRR
	C51	QSPRRRRRQSRESQC
	P15	GNFTGLYSSTVPVFN
	P24	EQFVGPLTVNEKRRL
	P26	VNEKRRLKLIMPARF
	P27	RRLKLIMPARFYPNV
	P30	PNVTKYLPLDKGIKP
	P35	LVNHYFQTRHYLHTL
	P93	VTGGVFLVDKNPHNT
	P94	VFLVDKNPHNTTESR
	P106	SNLSWLSLDVSAAFY
	P114	GLSRYVARLSSNSRI
	P123	SLLLLYKTFGRKLHL
	P128	ILGFRKIPMGVGLSP
	P137	LAFSYMDDVVLGAKS
	P146	LNPNKTKRWGYSLNF
	P167	QAFTFSPTYKAFLCK
	P188	NSVVLSRKYTSFPWL
